# Supplementary material for: YAP1-CPNE3 positive feedback pathway promotes gastric cancer cell progression
Source: Cell Mol Life Sci. 2024 Mar 17;81(1):143. doi: 10.1007/s00018-024-05178-3 (PMC10944813; doi:10.1007/s00018-024-05178-3)
Supplement: Supplementary file 2 — (XLSX 15 KB) [file 18_2024_5178_MOESM2_ESM.xlsx]

## Sheet: Sheet1
HGC-27		NC			siYAP1-#1			siYAP1-#2
CPNE3	1.52562	1.39683	1.24097	0.819739	0.56203	0.705112	0.702202	0.57289	0.720839
YAP1	1.42778	1.21556	1.16292	0.392279	0.387312	0.660049	0.529458	0.335817	0.278981
CYR61	1.54328	1.17784	1.38975	0.578812	0.725754	0.37026	0.580341	0.368966	0.785585
AGS		NC			siYAP1-#1			siYAP1-#2
CPNE3	1.01265	1.0081	1.19084	0.751678	0.694117	0.425878	0.507644	0.600459	0.691356
YAP1	1.072	1.08814	0.991197	0.466252	0.60193	0.677931	0.525928	0.834566	0.675881
CYR61	1.12943	0.996274	1.09995	0.741537	0.735331	0.575598	0.478965	0.662727	0.879972
MKN-28(Flag-YAP1)		0			0.5			1			1.5
CPNE3	0.467318	0.26487	0.667318	0.96523	0.723002	0.720506	0.851384	0.929036	1.2055	1.52767	1.50029	1.60712
YAP1	0.855978	0.48695	0.434482	0.769064	0.886385	0.931791	1.1713	0.947501	0.877668	1.05553	1.02119	1.32982
CYR61	0.792835	0.486208	0.813957	0.738573	0.598593	0.951416	1.2262	0.98411	1.07874	1.01663	1.18262	1.32192
AGS		Vector			YAP1-WT			YAP-5SA			YAP-S94A
CPNE3	0.324251	0.697205	0.538729	1.16585	0.913128	0.945177	0.997607	1.1918	1.30207	0.687085	0.587378	0.425216
YAP1	0.155125	0.316002	0.226174	0.771828	0.77394	0.62236	0.827104	1.17069	1.11921	0.742493	0.421127	0.779712
BGC-823		ShNC+Vector				ShNC+Flag-YAP1				ShTEAD1/3/4+Vector				ShTEAD1/3/4+Flag-YAP1
CPNE3	0.824898	0.750872	0.711607	0.836575	1.02462	1.18273	0.986757	1.13088	0.480965	0.538596	0.45665	0.567827	0.408433	0.597321	0.437233	0.502292
TEAD4	1.20529	0.933541	1.48624		1.07997	1.19194	1.2272		0.568822	0.953536	0.409021		0.299542	0.611828	0.372164
CYR61	0.596241	0.547141	0.785758	0.818408	1.00361	1.28204	0.929972	0.90519	0.388418	0.386207	0.473228	0.451945	0.456119	0.410788	0.382338	0.36331
BGC-823		NC			siCPNE3-#1			siCPNE3-#2
CPNE3	1.26132	1.35687	1.18216	0.400313	0.446508	0.22191	0.459715	0.251857	0.211291
LATS1	0.942362	1.12848	0.90212	0.927672	1.05948	0.812705	0.775011	0.866319	0.867933
LATS2	0.950101	0.978354	0.881446	0.935291	1.12955	0.987907	1.05136	0.893808	1.12176
YAP1	1.2034	1.32935	1.11971	0.692683	0.822651	0.868679	0.709971	0.598946	0.879484
CYR61	1.14089	1.1574	0.989694	0.74574	0.717465	0.684485	0.601142	0.486233	0.73088
RAD51	1.1987	1.3477	1.26375	0.782935	0.654165	0.647333	0.784768	0.522847	0.655233
MKN-28		NC			siCPNE3-#1			siCPNE3-#2
CPNE3	1.09721	1.28101	1.07702	0.517242	0.719524	0.64041	0.235105	0.379316	0.46939
LATS1	0.858079	1.02237	0.854722	0.953905	0.771739	0.775375	0.934862	0.967519	0.697338
LATS2	0.995121	1.13058	0.966199	0.964548	0.893558	0.999088	0.916598	0.893558	0.754829
YAP1	1.09526	1.13342	0.963978	0.485736	0.59391	0.622928	0.692241	0.515483	0.486091
CYR61	1.08279	1.14803	0.945739	0.805398	0.591781	0.765556	0.49347	0.544839	0.354582
RAD51	1.08919	1.19412	1.08479	0.803554	0.752205	0.777597	0.590158	0.802505	0.832606
AGS		Vector			HA-CPNE3
CPNE3	0.335734	0.350467	0.458265	0.789302	0.952189	0.836695
LATS1	0.513484	0.724021	0.639674	0.663638	0.771739	0.695877
LATS2	0.712714	0.751357	0.58334	0.808476	0.86189	0.739606
YAP1	0.114919	0.220203	0.343072	0.727554	0.737557	0.881173
CYR61	0.376047	0.521684	0.464734	0.98026	1.10225	0.917286
RAD51	0.288613	0.387933	0.474334	0.850893	1.04439	0.978627
HGC-27		Vector			HA-CPNE3
CPNE3	0.396959	0.232655	0.246444	0.924749	0.841185	0.800792
LATS1	0.810392	0.979991	0.814139	0.801717	0.793443	0.903374
LATS2	0.797219	0.881057	0.726959	0.855497	0.804818	0.725978
YAP1	0.584504	0.472144	0.503074	0.956949	0.857534	0.994337
CYR61	0.272989	0.221777	0.118672	0.77737	0.640194	0.742641
RAD51	0.378687	0.215269	0.254062	0.920982	1.08322	0.974687
BGC-823		ShNC+Vector			ShCPNE3-#2+Vector			ShCPNE3-#2+Flag-YAP1
CPNE3	1.15536	0.963245	1.04947	0.79044	0.712372	0.761032	0.639342	0.764789	0.71964
YAP1	1.2986	1.09108	1.10826	0.408151	0.364917	0.551065	0.874516	0.817988	0.985761
CYR61	1.16698	0.948139	1.0852	0.398247	0.483771	0.281409	0.765919	0.834631	0.837926
MKN-28		ShNC+Vector			ShCPNE3-#2+Vector			ShCPNE3-#2+Flag-YAP1
CPNE3	1.27269	1.08581	1.15958	0.82234	0.686254	0.798792	0.74064	0.703143	0.66711
YAP1	1.04313	1.13301	1.13003	0.584789	0.438341	0.391492	0.952934	1.08239	0.846908
CYR61	1.1357	0.990335	1.14125	0.381657	0.266996	0.497487	0.874588	0.957086	1.05939
MKN-45		NC			siCPNE3-#1			siCPNE3-#2
CPNE3	1.30108	1.46791	1.16655	0.666924	0.920748	0.81127	0.835996	0.623799	0.388009
AGS		ShNC+Vector			ShYAP1-#1+Vector			ShYAP1-#1+HA-CPNE3
CPNE3	1.0824	1.03419	1.2486	0.374214	0.607627	0.517456	0.865795	0.871108	1.0126
YAP1	0.929495	1.12352	1.07248	0.67884	0.520779	0.670112	0.524492	0.609499	0.746759
CYR61	1.04136	0.944412	0.92262	0.652916	0.480315	0.506241	0.49612	0.602988	0.36754
HGC-27		ShNC+Vector			ShYAP1-#1+Vector			ShYAP1-#1+HA-CPNE3
CPNE3	0.988932	1.00105	1.17323	0.712893	0.589271	0.467176	0.773367	0.794763	0.885627
YAP1	1.09029	1.1596	0.942251	0.621967	0.504032	0.677875	0.586663	0.398976	0.512537
CYR61	1.01012	1.18787	1.16613	0.732473	0.61962	0.553756	0.486135	0.385667	0.54197
GES-1		NC			siCPNE3-#1			siCPNE3-#2
CPNE3	1.35777	1.40551	1.68102	1.10415	0.620678	0.780193	0.709271	0.292479	0.280414
